# Supplementary material for: From Waste to Resource: Extraction and Characterization of Polyphenols from Dalmatian Olive Mill Wastewater
Source: Antioxidants (Basel). 2025 Dec 21;15(1):12. doi: 10.3390/antiox15010012 (PMC12838249; doi:10.3390/antiox15010012)
Supplement: Supplementary file 1 [file antioxidants-15-00012-s001.zip]

Archive with 1 entries (1 files):
- antioxidants-4046559-supplementary.pdf
